# Supplementary material for: An intronic enhancer of Bmp6 underlies evolved tooth gain in sticklebacks
Source: PLoS Genet. 2018 Jun 14;14(6):e1007449. doi: 10.1371/journal.pgen.1007449 (PMC6019817; doi:10.1371/journal.pgen.1007449)
Supplement: S1 File — Source data for all figures. (XLSX) [file pgen.1007449.s015.xlsx]

## Sheet: Fig1-rec1
Family	Standard Length	Sex	LVTP	RVTP	TVTP	Recombinant Genotype
B	29.385	1	34	31	65	BR
A	28.825	1	31	35	66	BR
B	30.65	2	37	32	69	BR
B	28.235	2	37	35	72	BR
A	25.65	2	36	38	74	BR
B	30.215	2	36	38	74	BR
A	29.875	1	39	36	75	BR
B	33.42	2	37	38	75	BR
A	29.685	1	38	38	76	BR
A	27.845	2	36	40	76	BR
A	33.895	2	40	38	78	BR
B	26.915	2	38	40	78	BR
A	28.83	1	41	40	81	BR
A	28.145	1	41	40	81	BR
B	28.19	1	42	40	82	BR
B	30.3	1	42	40	82	BR
A	30.145	1	42	41	83	BR
A	30.015	1	42	42	84	BR
A	22.66	1	41	44	85	BR
B	27.885	1	41	44	85	BR
A	27.19	1	43	43	86	BR
A	30.275	2	46	40	86	BR
A	31.65	1	45	42	87	BR
B	29.06	1	44	50	94	BR
B	29.505	2	34	30	64	MB
B	30.85	1	33	31	64	MB
B	28.41	1	33	31	64	MB
A	30.68	2	32	33	65	MB
B	29.51	2	34	31	65	MB
B	31.475	2	32	33	65	MB
B	31.605	2	33	33	66	MB
B	33.97	2	30	37	67	MB
B	27.18	1	33	36	69	MB
A	24.125	1	35	35	70	MB
A	30.46	2	37	35	72	MB
B	30.38	2	33	39	72	MB
B	30.07	1	31	41	72	MB
A	29.3	1	38	36	74	MB
B	30.795	2	35	39	74	MB
A	28.27	2	36	39	75	MB
A	29.235	2	37	38	75	MB
B	30.55	2	34	41	75	MB
B	29.3	1	36	41	77	MB
A	32.13	2	38	40	78	MB
B	27.36	2	40	38	78	MB
B	27.06	1	41	38	79	MB
B	29.36	1	40	41	81	MB
A	31.73	2	41	42	83	MB
A	28.14	1	41	42	83	MB
B	30.4	1	41	42	83	MB
B	30.235	1	42	42	84	MB
B	31.665	2	45	41	86	MB
B	29.735	1	26	30	56	MM
A	29.98	2	31	29	60	MM
A	31.255	2	30	31	61	MM
A	30.47	2	31	31	62	MM
B	31.29	2	32	31	63	MM
A	19.475	2	32	32	64	MM
A	27.41	2	30	34	64	MM
B	30.76	1	32	32	64	MM
A	33.87	2	35	31	66	MM
A	32.91	2	30	36	66	MM
A	31.75	2	35	32	67	MM
A	30.185	2	35	32	67	MM
A	27.125	2	34	33	67	MM
A	25.34	2	34	33	67	MM
B	29.95	2	33	34	67	MM
A	22.45	1	32	36	68	MM
B	29	1	34	34	68	MM
B	30.905	2	33	35	68	MM
B	28.5	2	34	34	68	MM
A	30.535	2	35	34	69	MM
A	24.59	2	35	34	69	MM
B	33.56	2	33	36	69	MM
B	27.315	1	34	35	69	MM
A	24.545	1	34	36	70	MM
B	27.43	1	36	35	71	MM
A	29.375	1	34	38	72	MM
A	26.885	1	38	35	73	MM
A	29.705	2	39	39	78	MM
B	33.66	2	31	29	60	MR
B	30.785	2	31	31	62	MR
A	33.275	2	32	31	63	MR
A	25.465	1	34	31	65	MR
A	24.905	2	33	32	65	MR
A	28.76	2	32	33	65	MR
B	31.585	2	33	32	65	MR
B	31.745	1	35	30	65	MR
A	32.565	2	31	35	66	MR
A	32.855	2	33	34	67	MR
A	26.025	1	35	32	67	MR
A	32.615	2	32	35	67	MR
A	30.71	2	33	34	67	MR
B	27.35	2	31	37	68	MR
A	32.905	2	34	35	69	MR
B	26.665	1	37	33	70	MR
B	31.535	2	31	39	70	MR
A	27.5	1	35	36	71	MR
B	32.07	2	38	36	74	MR
A	28.675	2	37	38	75	MR
A	29.78	2	38	37	75	MR
B	29.165	2	36	39	75	MR
B	31.8745	1	36	40	76	MR
A	30.91	1	40	38	78	MR
B	31.54	2	39	39	78	MR
A	27.545	2	45	37	82	MR
A	31.335	2	40	42	82	MR
B	31.565	2	44	39	83	MR
B	33.83	2	44	41	85	MR

## Sheet: Fig1-rec2
Family	Standard Length	Sex	LVTP	RVTP	TVTP	Recombinant Genotype
A	32.435	1	35	39	74	BB
A	32.655	2	31	32	63	MR
A	33.51	2	41	39	80	BB
A	30.195	2	33	37	70	BB
A	29.295	1	26	32	58	MR
A	30.285	1	41	34	75	MB
A	34.675	1	38	34	72	BR
A	30.45	1	42	37	79	MB
A	31.045	1	37	33	70	MR
A	31.225	1	36	32	68	MR
A	29.16	2	34	38	72	BB
A	33.335	2	30	35	65	BB
A	33.205	2	31	34	65	MR
A	30.545	1	39	28	67	BB
A	32.38	2	30	33	63	MR
A	30.975	1	32	35	67	MR
A	31.76	2	42	37	79	BB
A	32.56	2	39	35	74	MB
A	34.18	2	37	34	71	BR
A	30.87	1	44	33	77	BB
A	32.91	1	38	34	72	BB
A	28.32	2	32	35	67	BR
A	28.9	2	36	36	72	BB
A	32.58	2	35	35	70	BR
A	33.035	2	38	38	76	BB
A	30.06	1	32	28	60	BB
A	29.94	1	41	36	77	BR
A	31.305	1	31	42	73	MR
A	29.395	1	31	35	66	BB
A	32.43	2	36	34	70	MB
A	28.04	1	30	32	62	MR
A	29.15	2	32	31	63	MR
A	30.16	2	33	35	68	MR
A	31.655	1	36	31	67	MR
A	33.465	1	36	38	74	BR
A	33.45	1	40	35	75	BB
A	33.365	2	34	32	66	BB
A	31.46	2	30	35	65	MB
A	33.225	1	35	37	72	MR
A	32.045	2	31	37	68	MB
A	30.045	2	27	32	59	MB
A	30.4	1	38	31	69	MR
A	31.01	1	41	37	78	BB
A	29.97	1	35	34	69	BB
A	30.025	NA	34	31	65	MR
A	30.185	2	37	41	78	BB
A	30.43	2	29	32	61	MR
A	32.555	1	37	32	69	MR
A	31.175	2	33	32	65	BR
A	32.575	2	28	33	61	MR
A	30.32	2	33	32	65	BB
A	34	2	38	36	74	MB
A	29.71	1	34	42	76	BB
A	30.445	1	31	35	66	MB
A	29.645	1	29	31	60	BR
A	29.555	2	31	31	62	MR
A	29.43	2	34	39	73	MR
A	30.88	2	34	33	67	MB
A	29.75	1	37	35	72	MB
A	31.07	2	33	35	68	MB
A	31.82	1	28	39	67	BB
A	29.02	1	40	41	81	BR
A	28.1	2	35	34	69	BB
A	31.3	1	31	33	64	MB
A	32.63	2	36	30	66	BR
A	29.315	1	37	35	72	MB
A	32.33	2	36	35	71	MB
A	30.595	2	35	39	74	BR
A	29.495	NA	38	36	74	BB
A	30.55	1	34	36	70	BR
A	31.59	2	34	32	66	BR
A	27.805	NA	35	33	68	BB
A	30.025	1	36	36	72	MR
A	31.92	2	37	36	73	MB
A	31.04	2	34	35	69	BR
A	29.525	1	34	37	71	MR
A	29.58	1	30	32	62	MR
A	30.755	2	39	37	76	BB
A	29.925	1	37	35	72	BR
A	30.47	2	30	32	62	BB
A	28.83	NA	31	32	63	MR
A	28.14	2	35	28	63	BB
A	26.745	1	33	28	61	BR
A	28.03	1	39	37	76	MB
A	30.245	1	33	38	71	BR
A	29.2	1	32	34	66	BR
A	27.64	1	34	34	68	MR
A	29.13	2	33	31	64	MR
B	30.375	2	33	34	67	MR
B	30.56	2	32	40	72	MR
B	30.22	2	35	36	71	MR
B	27.615	1	37	36	73	MB
B	28.57	NA	40	36	76	BB
B	30.495	NA	31	30	61	BR
B	29.115	NA	35	34	69	MB
B	31.895	2	37	34	71	BR
B	30.92	NA	29	36	65	MR
B	26.5	NA	32	28	60	BR
B	27.455	1	33	33	66	MB
B	28.85	1	40	38	78	BR
B	28.94	1	40	37	77	BB
B	29.81	1	32	32	64	BB
B	26.825	NA	28	34	62	MB
B	27.06	2	35	37	72	MB
B	27.705	2	28	30	58	BB
B	29.525	2	35	39	74	BB
B	29.17	2	35	34	69	MB
B	30.935	2	38	37	75	MB
B	27.91	1	31	31	62	MB
B	28.825	2	31	33	64	MR
B	25.45	2	30	29	59	BR
B	30.425	1	32	35	67	MR
B	27.52	2	28	29	57	MB
B	25.52	1	34	34	68	MB
B	25.295	1	32	32	64	BR
B	29.055	2	26	28	54	MR
B	28.29	1	35	31	66	MR
B	28.34	2	33	32	65	MB
B	29.065	1	41	41	82	BR
B	25.15	1	32	32	64	BR
B	28.325	2	30	32	62	BR
B	30.125	2	29	27	56	MR
B	29.015	NA	33	35	68	BB
B	25.3	1	31	36	67	MB
B	30.16	1	37	34	71	MB
B	24.685	2	30	32	62	MB
B	26.005	1	33	31	64	BR
B	25.705	2	37	33	70	MB
B	23.555	1	36	34	70	BR
B	21.22	1	34	34	68	BR
B	19.21	2	26	34	60	BR
B	23.47	1	33	36	69	BB
B	23.055	1	39	34	73	MB
B	29.065	2	38	40	78	MR
B	31.3	2	27	34	61	MR
B	27.245	1	32	33	65	BB
B	32.05	2	31	29	60	BR
B	30.435	1	35	32	67	MB
B	31.24	1	31	35	66	MB
B	29.805	2	32	32	64	BB
B	30.785	1	31	34	65	MR
B	31.29	2	34	32	66	MR
B	31.36	1	34	33	67	MB
B	29.61	1	39	34	73	BB
B	31.43	2	32	33	65	MB
B	30.485	NA	28	32	60	MR
B	27.965	1	36	31	67	MB
B	29.04	1	35	38	73	MB
B	29.6	2	31	33	64	BB
B	26.25	2	39	41	80	BB
B	29.86	2	30	34	64	MR
B	26.32	1	38	35	73	MB
B	26.56	1	36	37	73	MR
B	27.395	1	34	34	68	BR
B	27.13	1	28	27	55	MR
B	28.915	2	32	30	62	MR
B	29.88	2	27	30	57	MR
B	30.245	NA	29	29	58	BB
B	30.045	1	33	32	65	MR
B	24.695	2	29	29	58	BR

## Sheet: Fig1-rec3
Family	Standard Length	Sex	LVTP	RVTP	TVTP	Recombinant Genotype
A	28.295	1	43	42	85	BR
A	33.39	2	40	43	83	BR
A	33.265	1	43	42	85	BR
A	31.485	2	42	41	83	BR
A	32.005	2	36	37	73	BR
A	29.825	2	38	38	76	BR
A	31.57	2	39	43	82	BR
A	32.855	2	42	41	83	BR
A	31.03	2	33	35	68	BR
B	33.4	1	42	42	84	BR
B	36.3	2	37	34	71	BR
B	33.35	2	37	36	73	BR
B	32.21	2	37	43	80	BR
B	36.035	2	39	43	82	BR
B	33.755	2	40	40	80	BR
B	31.06	2	35	40	75	BR
C	32.16	1	40	39	79	BR
C	27.885	2	41	35	76	BR
C	32.46	2	46	46	92	BR
C	34.11	1	42	37	79	BR
C	31.815	1	43	43	86	BR
C	31.715	1	37	39	76	BR
C	33.91	1	45	44	89	BR
C	31.315	2	40	42	82	BR
C	33.33	1	39	45	84	BR
C	34.185	2	40	37	77	BR
A	33.5	2	38	38	76	MB
A	31.55	2	42	42	84	MB
A	31.825	2	38	39	77	MB
A	36.755	2	42	38	80	MB
A	30.945	1	37	34	71	MB
A	30.455	1	36	38	74	MB
A	33.4	1	37	34	71	MB
A	33.245	2	36	35	71	MB
A	35.085	1	46	47	93	MB
A	27.62	1	39	40	79	MB
A	30.635	2	30	34	64	MB
A	36.635	1	44	43	87	MB
B	33.92	1	41	42	83	MB
B	30.495	1	40	38	78	MB
B	35.03	2	38	39	77	MB
B	32.47	2	39	35	74	MB
B	33.795	2	33	33	66	MB
B	32.64	2	37	40	77	MB
B	32.32	1	39	43	82	MB
B	37.07	2	37	35	72	MB
B	32.275	1	42	42	84	MB
B	32.025	2	36	40	76	MB
C	35.57	1	50	52	102	MB
C	33.31	1	45	40	85	MB
C	29.02	1	37	34	71	MB
C	31.245	1	36	38	74	MB
C	31.125	1	43	41	84	MB
C	31.115	1	43	42	85	MB
C	27.83	2	34	34	68	MB
A	29.64	1	37	38	75	MM
A	33.385	NA	38	34	72	MM
A	34.275	2	34	35	69	MM
A	29.915	1	32	34	66	MM
A	32.505	2	37	38	75	MM
A	32.765	1	39	38	77	MM
A	29.66	1	40	39	79	MM
A	32.2	2	35	34	69	MM
A	33.965	2	39	38	77	MM
A	33.285	2	38	33	71	MM
B	31.95	2	30	34	64	MM
B	34.725	1	35	32	67	MM
B	32.74	2	35	38	73	MM
B	32.67	1	40	39	79	MM
B	32.985	1	38	40	78	MM
B	31.82	1	32	33	65	MM
C	32.59	2	32	40	72	MM
C	34.23	1	36	39	75	MM
C	29.84	2	41	36	77	MM
C	30.85	2	31	32	63	MM
C	31.95	1	33	41	74	MM
C	32.8	1	41	38	79	MM
C	29.995	2	34	38	72	MM
C	35.43	2	47	45	92	MM
A	32.33	2	47	41	88	MR
A	30.815	1	38	38	76	MR
A	33.89	2	33	31	64	MR
A	30.33	1	42	40	82	MR
A	33.065	NA	39	40	79	MR
A	30.825	2	35	39	74	MR
A	33.695	2	34	38	72	MR
A	28.69	1	39	39	78	MR
B	32.355	2	36	40	76	MR
B	31.55	1	42	40	82	MR
B	37.66	2	35	35	70	MR
B	34.465	1	43	45	88	MR
B	33.63	1	46	43	89	MR
C	35.285	2	44	37	81	MR
C	31.53	2	41	40	81	MR
C	29.17	2	39	41	80	MR
C	32.21	1	41	46	87	MR
C	35.255	1	42	43	85	MR
C	29.9	1	36	36	72	MR
C	31.85	2	41	45	86	MR
C	32.325	2	44	42	86	MR
C	28.315	2	39	33	72	MR
C	33.27	2	36	38	74	MR
C	25.03	1	38	35	73	MR
C	32.08	2	39	45	84	MR

## Sheet: Fig2-cross1
Standard Length	LVTP	RVTP	TVTP	CM1440
33.25	43	45	88	BB
27.41	42	45	87	BB
30.79	40	45	85	BB
30.23	47	44	91	BB
28.71	45	46	91	BB
24.14	29	30	59	BB
25.01	41	37	78	BB
24.9	40	39	79	BB
23.54	37	36	73	BB
23.93	47	48	95	BB
21.04	33	32	65	BB
22.29	37	37	74	BB
21.01	34	40	74	BB
20.02	34	32	66	BB
20.96	31	34	65	BB
19.32	30	30	60	BB
18.11	34	41	75	BB
18.6	32	40	72	BB
18.16	32	28	60	BB
18.3	33	34	67	BB
32.18	46	46	92	BB
29.12	38	39	77	BB
29.43	43	44	87	BB
24.9	41	40	81	BB
26.47	38	40	78	BB
25.73	40	38	78	BB
25.78	37	40	77	BB
24.11	37	39	76	BB
24.08	35	37	72	BB
31.81	41	41	82	MB
35.13	42	45	87	MB
31.88	33	32	65	MB
28.6	44	49	93	MB
28.64	36	32	68	MB
31.1	38	34	72	MB
29.02	42	46	88	MB
28.38	42	40	82	MB
26.85	40	40	80	MB
31.28	40	38	78	MB
27.06	40	41	81	MB
27.91	43	41	84	MB
27.89	36	36	72	MB
27.81	43	47	90	MB
27.6	42	41	83	MB
27.09	39	44	83	MB
24.47	32	36	68	MB
26.23	36	35	71	MB
23.5	38	37	75	MB
23.55	36	36	72	MB
20.36	35	34	69	MB
19.93	34	31	65	MB
33.7	50	46	96	MB
34.76	38	39	77	MB
33.98	40	35	75	MB
32.77	37	36	73	MB
35.28	57	52	109	MB
30.56	56	53	109	MB
29.89	34	35	69	MB
32.21	40	42	82	MB
31.71	39	32	71	MB
30.69	37	34	71	MB
27.84	35	34	69	MB
28.25	43	44	87	MB
27.27	40	35	75	MB
27.14	37	34	71	MB
26.69	36	34	70	MB
25.89	33	34	67	MB
25.4	30	28	58	MB
26.44	36	36	72	MB
27.61	37	36	73	MM
28.78	37	33	70	MM
30.25	37	43	80	MM
29.35	29	33	62	MM
25.74	37	39	76	MM
22.91	36	36	72	MM
24.5	30	33	63	MM
23.58	31	34	65	MM
21.13	35	32	67	MM
22.23	32	36	68	MM
21.39	32	33	65	MM
19.68	36	31	67	MM
28.04	35	32	67	MM
31.32	42	36	78	MM
29.69	37	42	79	MM
27.09	33	34	67	MM
28.09	38	37	75	MM
29.47	36	36	72	MM
28.36	37	41	78	MM
26.54	29	28	57	MM
25.92	34	34	68	MM
26.68	41	39	80	MM
24.03	34	35	69	MM

## Sheet: Fig2-cross2
Standard Length	LVTP	RVTP	TVTP	CM1440
17.31	18	26	44	MB
20.52	24	23	47	MM
28.65	27	24	51	MB
22.71	23	28	51	MB
22.3	26	27	53	BB
19.08	25	29	54	MB
20.41	26	28	54	MB
24.04	29	27	56	BB
24.1	29	27	56	MB
24.48	31	26	57	MM
17.7	28	29	57	MB
27.99	29	30	59	MM
21.68	29	30	59	MB
24.36	29	30	59	MM
24.32	30	30	60	MB
22.35	31	29	60	BB
22.68	29	32	61	MB
21.13	29	32	61	MB
24.17	29	33	62	MM
21.52	29	33	62	BB
22.91	31	32	63	MM
26.61	31	32	63	MB
22.94	29	34	63	MM
21.69	35	28	63	MB
21.72	33	31	64	MB
29.26	30	34	64	MM
23.36	30	34	64	BB
24.21	33	32	65	MB
26.34	33	32	65	MM
26.23	35	30	65	BB
24.71	32	34	66	MM
15.68	31	35	66	BB
26.11	34	33	67	MB
22.84	34	34	68	MM
24.01	32	36	68	MB
28.71	35	34	69	MB
22.25	34	35	69	BB
25.01	34	35	69	MM
23.07	35	34	69	BB
25.76	36	34	70	MM
27.31	35	35	70	MB
21.32	35	36	71	BB
26.5	36	36	72	MB
22.07	38	34	72	MB
25.44	36	37	73	BB
24.03	37	37	74	MB
26.61	38	37	75	BB
23.12	38	37	75	BB
21.8	36	40	76	BB
26.91	42	40	82	MB
28.55	41	41	82	BB

## Sheet: Fig2-cross3
Stardard Length	LVTP	RVTP	TVTP	Stn489
36.87	49	52	91	BB
37.4	45	48	84	BB
44.96	44	41	87	BB
39.37	51	48	99	BB
38.17	48	59	103	BB
31.72	41	45	87	BB
39.32	49	45	92	BB
37.91	42	46	87	BB
40.88	42	42	75	BB
37.48	52	50	101	BB
47.64	43	34	67	BB
33.74	45	46	87	MB
44.93	43	50	96	MB
31.11	41	43	84	MB
38.76	46	46	93	MB
39.64	40	39	80	MB
38.75	38	33	62	MB
33.78	49	51	96	MB
39.06	36	35	70	MB
40.8	49	43	91	MB
35.88	41	37	74	MB
38.62	38	31	60	MB
35.65	41	34	69	MB
29.11	43	40	86	MB
36.76	35	35	67	MB
40.64	42	31	66	MB
37.42	31	31	56	MB
43.14	42	30	62	MB
44.8	27	28	49	MB
28.61	39	36	68	MB
38.13	37	43	82	MB
33.99	49	44	83	MB
37.75	50	39	88	MB
29.11	52	45	92	MB
41.19	43	47	97	MB
30.89	43	43	86	MB
37.16	39	36	74	MB
28.5	44	42	85	MB
25.22	33	31	62	MB
37.4	38	27	63	MB
28.35	39	39	80	MB
46.19	27	26	48	MB
28.53	46	49	94	MB
42.21	40	36	71	MB
41.27	37	39	72	MM
43.97	36	34	66	MM
35.89	48	47	93	MM
37.57	56	47	108	MM
40.5	38	38	78	MM
28.55	35	36	69	MM
37.92	41	41	77	MM
40.08	35	34	67	MM
30.96	37	42	77	MM
32.6	32	40	68	MM
40.02	34	32	63	MM
44.85	27	24	42	MM
40.09	34	27	55	MM
36.92	38	35	65	MM
40.68	44	37	73	MM
31.05	30	22	50	MM
38.72	42	39	70	MM
29.18	32	39	70	MM

## Sheet: Fig2-cross4
Standard Length	LVTP	RVTP	TVTP	Stn489
22.8	19	20	39	BB
21.49	24	29	53	MB
30.14	26	27	53	MM
23.54	25	30	55	MB
21.02	29	27	56	BB
23.97	31	26	57	MM
28.07	29	30	59	MM
25.62	28	31	59	MM
28.25	27	33	60	MB
25.83	30	30	60	MB
21.9	30	32	62	MB
25.14	33	30	63	MB
25.39	29	34	63	MB
22.49	30	33	63	MB
33.28	31	32	63	MM
31.93	31	32	63	MM
25.53	33	30	63	MM
33.22	36	29	65	MB
37.73	35	31	66	MB
32.81	36	30	66	MB
24.92	34	33	67	BB
31.07	34	33	67	MB
30.56	33	35	68	BB
33.84	36	32	68	MB
24.8	35	33	68	MM
31.66	35	34	69	MM
34.75	35	35	70	MB
29.09	37	33	70	MM
34.17	37	33	70	MM
26.55	34	36	70	MM
36.95	38	33	71	MM
31.91	36	35	71	MM
27.61	35	37	72	MB
34.64	36	37	73	MM
32.26	37	37	74	MM
37.4	38	36	74	MM
29.98	38	37	75	BB
19.85	38	37	75	BB
30.37	37	38	75	MB
36.18	44	31	75	MM
26.78	38	37	75	MM
31.02	40	36	76	BB
28.93	40	36	76	BB
25.39	37	39	76	BB
31.91	39	37	76	BB
26.28	36	40	76	MB
19.34	37	39	76	MB
28.1	39	37	76	MM
35.01	38	39	77	MB
20.93	39	38	77	MB
31.36	35	43	78	MB
29.2	40	38	78	MM
28.92	41	39	80	BB
29.63	39	41	80	MB
31.45	37	43	80	MM
25.96	40	40	80	MM
22.65	40	41	81	BB
31.28	40	41	81	MB
28.29	45	36	81	MM
31.26	39	44	83	BB
28.38	43	40	83	BB
24.69	41	42	83	BB
30.67	41	43	84	MB
38.16	45	40	85	MB
25.76	44	41	85	MB
30.63	45	40	85	MM
34.53	46	40	86	MB
32.71	44	43	87	MM
36.18	45	46	91	BB
30.48	47	44	91	MB
32.98	48	44	92	BB
29.9	48	47	95	BB
35.2	53	48	101	MB
29.75	52	50	102	BB
33	53	52	105	BB
32.09	53	52	105	MB
26.48	52	55	107	BB

## Sheet: Fig2-cross5
Standard Length	LVTP	RVTP	TVTP	Stn487
25.26	26	30	56	BB
37.64	28	29	57	BB
24.47	28	31	59	BB
26.64	32	28	60	BB
22.5	32	31	63	BB
24.97	31	33	64	BB
20.4	34	30	64	BB
25.02	32	34	66	BB
26.45	32	34	66	BB
21.98	33	34	67	BB
24.79	35	34	69	BB
19.68	34	35	69	BB
25.12	34	35	69	BB
37.98	35	36	71	BB
21.99	33	38	71	BB
31.64	36	36	72	BB
29.26	38	34	72	BB
23.08	34	38	72	BB
24.36	38	36	74	BB
23.46	38	38	76	BB
24.3	39	37	76	BB
42.62	40	37	77	BB
23.19	37	40	77	BB
24.66	38	39	77	BB
30.32	43	35	78	BB
26.72	39	39	78	BB
22.59	41	37	78	BB
26.13	38	41	79	BB
44.69	40	45	85	BB
24.51	42	43	85	BB
25.34	48	44	92	BB
37.98	24	21	45	MB
37.92	24	24	48	MB
23.37	22	29	51	MB
37.65	25	27	52	MB
44.58	27	26	53	MB
25.12	25	29	54	MB
42.91	24	31	55	MB
24.34	28	28	56	MB
30.33	27	30	57	MB
22.15	26	31	57	MB
25.8	29	28	57	MB
25.83	30	27	57	MB
36.26	30	28	58	MB
28.28	27	31	58	MB
26.86	27	31	58	MB
31.76	29	30	59	MB
23.22	29	31	60	MB
25.76	28	32	60	MB
21.99	30	30	60	MB
31.75	31	30	61	MB
31.91	31	30	61	MB
25.23	31	30	61	MB
24.08	31	30	61	MB
33.91	30	32	62	MB
31.69	27	35	62	MB
24.94	30	32	62	MB
23.76	33	29	62	MB
23.7	32	30	62	MB
36.99	33	30	63	MB
22.7	32	31	63	MB
25.44	33	30	63	MB
41.01	34	30	64	MB
30.9	30	34	64	MB
30.39	32	33	65	MB
22.71	30	35	65	MB
24.59	32	33	65	MB
41.21	36	30	66	MB
26.5	34	32	66	MB
23.97	32	34	66	MB
43.88	30	37	67	MB
32.43	33	34	67	MB
32.42	34	33	67	MB
29.19	33	34	67	MB
31.42	31	36	67	MB
23.8	35	32	67	MB
22.53	35	32	67	MB
31.66	32	36	68	MB
23.58	36	32	68	MB
31.93	33	36	69	MB
28.9	34	35	69	MB
26.85	33	36	69	MB
20.54	35	34	69	MB
22.42	35	34	69	MB
23.87	38	33	71	MB
33.36	36	35	71	MB
23.84	36	35	71	MB
27.23	33	38	71	MB
27.2	36	35	71	MB
26.29	34	38	72	MB
46.68	36	37	73	MB
31.1	34	39	73	MB
30.06	36	37	73	MB
25.61	39	34	73	MB
26.54	37	37	74	MB
25.11	37	37	74	MB
28.2	33	41	74	MB
25.81	39	37	76	MB
22.43	40	37	77	MB
23.17	36	43	79	MB
27.24	38	42	80	MB
28.58	39	41	80	MB
25.78	40	40	80	MB
29.72	24	23	47	MM
31.55	25	22	47	MM
22.74	24	24	48	MM
38.79	26	25	51	MM
26.06	28	25	53	MM
22.97	26	30	56	MM
30.2	28	29	57	MM
33.18	29	28	57	MM
23.24	30	28	58	MM
26.46	28	30	58	MM
22.27	29	30	59	MM
24.11	28	31	59	MM
32.05	30	30	60	MM
29.18	30	30	60	MM
24.14	31	29	60	MM
24.01	28	32	60	MM
29.5	30	31	61	MM
32.46	34	28	62	MM
23.75	31	32	63	MM
31.72	32	32	64	MM
25.11	33	31	64	MM
44.66	30	35	65	MM
27.63	36	30	66	MM
24.89	34	32	66	MM
24.4	37	30	67	MM
24.3	32	35	67	MM
44.49	33	36	69	MM
24.73	35	34	69	MM
26.97	34	35	69	MM
32.27	34	36	70	MM
27.38	35	36	71	MM
40.47	37	35	72	MM
26.97	35	37	72	MM
23.94	38	37	75	MM
26.02	44	40	84	MM

## Sheet: Fig2-cross6
Standard Length	LVTP	RVTP	TVTP	Stn487
47	38	38	76	BB
39.87	40	38	78	BB
44.71	46	45	91	BB
42.51	39	39	78	BB
40.11	31	34	65	BB
40.25	41	36	77	BB
39.21	44	42	86	BB
42.11	30	33	63	BB
42.78	31	32	63	BB
42.68	27	26	53	BB
37.55	33	33	66	BB
44.18	41	42	83	BB
39.55	39	45	84	BB
42.99	45	44	89	MB
40.35	37	37	74	MB
42.37	38	39	77	MB
41.83	40	39	79	MB
42.85	45	40	85	MB
42.83	31	27	58	MB
42.7	41	43	84	MB
38.15	34	33	67	MB
41.74	42	35	77	MB
43.01	35	35	70	MB
41.29	34	37	71	MB
39.25	42	51	93	MB
43.05	29	27	56	MB
40.47	38	35	73	MB
41.16	34	37	71	MB
46.59	47	47	94	MB
38.25	35	31	66	MB
42.3	31	29	60	MB
41.88	38	34	72	MB
38.58	30	28	58	MB
44.55	43	38	81	MB
41.39	39	39	78	MB
40.99	35	39	74	MB
41.89	49	52	101	MB
36.69	38	41	79	MB
39.15	32	28	60	MB
39.24	34	32	66	MB
42.37	30	30	60	MB
38.6	32	28	60	MB
42.77	45	48	93	MB
38.04	34	40	74	MB
44.91	41	42	83	MB
38.45	47	53	100	MB
43.6	39	37	76	MB
38.32	32	32	64	MB
44.64	37	38	75	MB
43.28	42	44	86	MB
37.81	28	31	59	MB
43.25	31	29	60	MB
40.67	26	24	50	MB
38.4	38	45	83	MB
38.12	42	40	82	MB
45.29	39	39	78	MM
44.39	32	31	63	MM
40.01	35	36	71	MM
39.97	38	40	78	MM
39.84	36	35	71	MM
41.45	35	36	71	MM
40.57	44	40	84	MM
40.28	38	36	74	MM
38.96	29	28	57	MM
40.66	46	45	91	MM
44.55	30	27	57	MM
37.4	27	24	51	MM
40.55	41	40	81	MM
42.91	40	41	81	MM
38.57	23	18	41	MM
36.72	42	36	78	MM
39.05	30	32	62	MM
40.28	35	30	65	MM
45.16	43	42	85	MM
36.98	40	37	77	MM

## Sheet: Fig5-Bmp6mut
Cross	Standard Length	genotype	LVTP	RVTP	TVTP	LAREA	RAREA	AAREA	corr_aarea	Aspacing_corr
A	12.53	MM	19	17	36	1.641	1.65	1.6455	0.0362225	0.0500115
A	11.81	MM	19	17	36	1.327	1.331	1.329	0.0292553	0.0493943
A	11.1	MM	17	20	37	1.431	1.439	1.435	0.0315887	0.0468646
A	12.46	MM	18	19	37	1.292	1.224	1.258	0.0276924	0.0501911
A	13.02	MM	22	20	42	1.864	1.92	1.892	0.0416487	0.0502597
A	11.89	MM	21	19	40	1.905	1.814	1.8595	0.0409333	0.0505621
A	12.03	WM	20	22	42	1.453	1.647	1.55	0.0341202	0.0466951
A	13.26	WM	20	23	43	1.4	1.547	1.4735	0.0324362	0.0538543
A	12.9	WM	23	24	47	1.565	1.728	1.6465	0.0362445	0.050968
A	13.7	WM	20	21	41	2.307	2.101	2.204	0.0485168	0.0576083
A	12.42	WM	23	24	47	1.718	1.883	1.8005	0.0396345	0.0505548
A	12.77	WM	19	21	40	1.605	1.594	1.5995	0.0352099	0.0520255
A	13.27	WM	23	21	44	1.858	1.691	1.7745	0.0390622	0.0544087
A	12.6	WM	23	24	47	1.733	1.595	1.664	0.0366297	0.0469341
A	11.91	WM	22	23	45	1.444	1.684	1.564	0.0344284	0.0479902
A	12.23	WM	24	20	44	1.8	1.779	1.7895	0.0393924	0.0480544
A	12.55	WM	23	21	44	1.858	1.74	1.799	0.0396015	0.0511478
A	13.54	WM	24	23	47	1.72	1.74	1.73	0.0380826	0.0494655
A	12.26	WM	20	21	41	1.727	1.63	1.6785	0.0369489	0.0480262
A	13.73	WM	25	23	48	2.191	2.2	2.1955	0.0483297	0.0536623
A	12.85	WM	23	22	45	2.093	2.391	2.242	0.0493533	0.050251
A	12.39	WM	20	20	40	1.511	1.512	1.5115	0.0332727	0.0468039
A	11.37	WW	21	19	40	1.75	1.873	1.8115	0.0398766	0.0480854
A	12.87	WW	26	26	52	1.362	1.516	1.439	0.0316768	0.050209
A	13.15	WW	24	26	50	2.105	2.086	2.0955	0.0461283	0.0526341
A	12.29	WW	21	21	42	1.638	1.843	1.7405	0.0383137	0.0510871
A	12.28	WW	23	21	44	1.759	1.431	1.595	0.0351108	0.0499515
A	13.39	WW	21	20	41	1.943	1.832	1.8875	0.0415496	0.0532978
B	18.16	MM	27	26	53	3.389	3.555	3.472	0.0764293	0.0604809
B	18.44	MM	26	26	52	3.587	3.614	3.6005	0.079258	0.0613731
B	17.12	MM	23	22	45	2.746	2.732	2.739	0.0602937	0.0620423
B	16.7	MM	27	28	55	3.73	3.177	3.4535	0.0760221	0.0563957
B	15.73	MM	21	22	43	2.478	2.601	2.5395	0.0559021	0.0591956
B	16.76	MM	25	24	49	3.251	3.02	3.1355	0.0690219	0.0609677
B	16.56	MM	22	23	45	2.658	2.624	2.641	0.0581365	0.0607473
B	16.13	MM	19	20	39	2.219	2.247	2.233	0.0491551	0.0624032
B	17.68	WM	29	31	60	3.847	4.308	4.0775	0.0897582	0.0594696
B	19.13	WM	27	27	54	4.57	4.395	4.4825	0.0986735	0.0648322
B	17.54	WM	26	24	50	3.606	3.617	3.6115	0.0795001	0.0624684
B	19.26	WM	29	30	59	4.095	4.661	4.378	0.0963731	0.0589899
B	18.88	WM	27	28	55	3.733	3.733	3.733	0.0821747	0.064759
B	19.37	WM	31	29	60	4.841	4.289	4.565	0.10049	0.0649502
B	17.45	WM	27	26	53	3.635	3.199	3.417	0.0752186	0.0604281
B	17.53	WM	26	26	52	3.582	3.551	3.5665	0.0785095	0.0614124
B	19.97	WM	31	31	62	4.273	3.967	4.12	0.0906938	0.061103
B	18.44	WM	32	28	60	3.983	3.825	3.904	0.0859389	0.0592785
B	21.12	WM	31	34	65	5.568	5.385	5.4765	0.120554	0.0651616
B	17.31	WM	27	26	53	3.396	3.257	3.3265	0.0732264	0.0575438
B	17.83	WM	28	28	56	4.551	3.643	4.097	0.0901875	0.0593985
B	17.04	WM	24	24	48	3.406	3.331	3.3685	0.074151	0.064637
B	17.71	WM	27	31	58	3.707	3.459	3.583	0.0788728	0.0614041
B	17.25	WM	29	28	57	3.779	3.514	3.6465	0.0802706	0.0586575
B	16.9	WM	31	27	58	3.718	3.615	3.6665	0.0807108	0.0589321
B	15.97	WM	22	24	46	2.745	2.905	2.825	0.0621869	0.0542936
B	17.34	WM	21	28	49	3.21	NA	3.21	0.0706619	0.0636591
B	16.54	WM	28	26	54	3.616	2.978	3.297	0.072577	0.057222
B	17.9	WM	26	27	53	3.687	3.264	3.4755	0.0765064	0.0643718
B	16.83	WM	27	25	52	3.11	2.746	2.928	0.0644542	0.0578258
B	15.5	WM	27	23	50	2.79	2.844	2.817	0.0620108	0.0570864
B	16.01	WM	27	25	52	2.851	2.518	2.6845	0.059094	0.0601065
B	17.22	WM	26	27	53	3.751	3.255	3.503	0.0771117	0.0642629
B	18.57	WM	31	25	56	4.2	3.689	3.9445	0.0868305	0.0611262
B	18.13	WM	28	29	57	3.568	3.377	3.4725	0.0764403	0.0582241
B	19.24	WW	30	29	59	4.373	3.849	4.111	0.0904956	0.061603
B	19.39	WW	29	28	57	4.065	4.057	4.061	0.089395	0.0600093
B	19.43	WW	28	30	58	4.324	4.5	4.412	0.0971216	0.0638941
B	18.55	WW	26	24	50	3.918	3.88	3.899	0.0858289	0.0669481
B	18.74	WW	27	31	58	4.15	4.097	4.1235	0.0907708	0.062321
B	17.96	WW	27	28	55	3.556	3.256	3.406	0.0749764	0.0592266
B	15.85	WW	26	27	53	3.122	3.451	3.2865	0.0723459	0.0579088
B	17.25	WW	29	30	59	4.108	4.279	4.1935	0.0923117	0.060733
B	16.87	WW	25	30	55	3.226	3.6	3.413	0.0751305	0.0613012
C	21.14	MM	27	29	56	2.226	2.48	2.353	0.113658	0.0722271
C	22.55	MM	31	30	61	2.309	2.65	2.4795	0.119768	0.0738076
C	21.3	MM	30	28	58	2.417	2.484	2.4505	0.118367	0.0698066
C	18.54	MM	34	30	64	2.095	2.121	2.108	0.101823	0.0618504
C	16.63	MM	25	25	50	1.753	1.651	1.702	0.0822123	0.0599214
C	19.93	MM	29	25	54	2.54	NA	2.54	0.12269	NA
C	19.17	MM	NA	30	NA	NA	2.205	2.205	0.106509	NA
C	17.41	MM	27	28	55	2.011	1.482	1.7465	0.0843618	0.0589424
C	17.15	MM	28	26	54	NA	NA	NA	NA	NA
C	28.41	WM	35	36	71	4.797	5.914	5.3555	0.258689	0.0867461
C	25.29	WM	37	NA	NA	3.463	3.642	3.5525	0.171598	NA
C	23.46	WM	30	32	62	3.058	3.145	3.1015	0.149813	0.0738801
C	25.47	WM	31	30	61	3.245	3.245	3.245	0.156744	0.083612
C	31.41	WM	30	36	66	6.462	5.546	6.004	0.290013	0.0934183
C	24.82	WM	38	33	71	3.626	3.634	3.63	0.175341	0.0770098
C	18.07	WM	NA	NA	NA	NA	NA	NA	NA	NA
C	26.11	WM	39	37	76	4.218	3.948	4.083	0.197223	0.0738795
C	25.5	WM	22	36	58	NA	3.704	3.704	0.178916	0.081676
C	22.32	WM	31	32	63	3.041	3.37	3.2055	0.154836	0.0734671
C	30.15	WM	41	40	81	6.345	6.423	6.384	0.308369	0.0897158
C	27.39	WM	42	36	78	4.688	4.227	4.4575	0.215312	0.0813906
C	29.4	WM	30	29	59	NA	NA	NA	NA	NA
C	28.91	WM	36	37	73	4.829	5.06	4.9445	0.238836	0.0868238
C	26.06	WM	39	39	78	4.35	4.792	4.571	0.220795	0.0779148
C	28.42	WM	25	29	54	NA	NA	NA	NA	0.0804754
C	24.09	WM	35	36	71	3.36	2.694	3.027	0.146214	0.0777071
C	27.9	WM	39	39	78	4.951	4.633	4.792	0.23147	0.0890242
C	24.01	WM	37	36	73	3.669	3.633	3.651	0.176356	0.0784659
C	22.47	WM	32	33	65	3.037	2.855	2.946	0.142302	0.0716654
C	18.37	WM	29	27	56	2.082	1.92	2.001	0.096655	0.0593754
C	25.64	WM	37	34	71	4.306	4.368	4.337	0.209492	0.082434
C	21.23	WM	29	32	61	2.407	2.497	2.452	0.11844	0.0638594
C	20.21	WM	29	31	60	2.271	2.293	2.282	0.110228	0.0654504
C	21.51	WM	38	37	75	2.93	3.025	2.9775	0.143823	0.0679834
C	16.65	WM	26	25	51	1.569	1.664	1.6165	0.0780824	0.060577
C	18.33	WM	33	35	68	2.152	2.197	2.1745	0.105036	0.061051
C	20.84	WM	30	28	58	2.534	2.486	2.51	0.121241	0.0675692
C	25.59	WM	37	35	72	NA	3.986	3.986	0.192537	NA
C	28.47	WM	32	35	67	4.797	5.089	4.943	0.238763	0.0903555
C	27.09	WM	36	29	65	4.454	NA	4.454	0.215143	0.0843184
C	28.45	WM	NA	NA	NA	NA	NA	NA	NA	NA
C	27.64	WM	37	35	72	4.826	5.158	4.992	0.24113	0.0851307
C	22.37	WM	28	25	53	NA	NA	NA	NA	NA
C	25	WM	30	31	61	3.827	NA	3.827	0.184857	NA
C	21.54	WM	28	29	57	2.841	2.834	2.8375	0.137061	0.0729304
C	19.41	WM	26	26	52	2.189	2.15	2.1695	0.104794	0.0680023
C	20.54	WM	30	33	63	2.712	2.61	2.661	0.128535	0.0688459
C	19.95	WM	29	26	55	2.551	2.254	2.4025	0.116049	0.0703278
C	21.83	WM	33	36	69	NA	3.231	3.231	0.156068	NA
C	19.43	WM	28	NA	NA	NA	NA	NA	NA	NA
C	18.37	WM	31	32	63	2.216	2.254	2.235	0.107958	0.0610965
C	17.4	WM	30	31	61	1.929	1.802	1.8655	0.0901099	0.0564605
C	17.9	WM	32	34	66	NA	NA	NA	NA	0.0598913
C	17.95	WM	30	32	62	2.39	2.352	2.371	0.114527	0.0626647
C	18.58	WM	31	32	63	2.246	2.288	2.267	0.109504	0.0639383
C	16.39	WM	30	31	61	1.731	1.958	1.8445	0.0890955	0.0571862
C	18.48	WM	29	33	62	2.145	2.373	2.259	0.109117	0.0640821
C	15.2	WM	31	27	58	1.861	1.706	1.7835	0.086149	0.0571945
C	18.23	WM	31	32	63	NA	NA	NA	NA	NA
C	17.44	WM	27	31	58	NA	NA	NA	NA	NA
C	18.66	WM	29	35	64	NA	NA	NA	NA	NA
C	24.89	WM	38	36	74	4.244	4.226	4.235	0.204565	0.0820477
C	25.85	WM	34	26	60	4.307	NA	4.307	0.208043	NA
C	24.44	WM	34	35	69	NA	3.536	3.536	0.170801	NA
C	24.06	WW	34	33	67	NA	NA	NA	NA	NA
C	23.52	WW	37	42	79	4.079	3.928	4.0035	0.193382	0.081504
C	28	WW	35	34	69	5.123	NA	5.123	0.247458	NA
C	26.24	WW	37	37	74	4.555	4.027	4.291	0.20727	0.0836094
C	28.48	WW	40	40	80	5.559	5.053	5.306	0.256298	0.0914823
C	23.96	WW	38	33	71	3.539	3.574	3.5565	0.171791	0.0786176
C	21.68	WW	31	32	63	NA	2.823	2.823	0.13636	NA
C	25.9	WW	38	40	78	4.109	4.399	4.254	0.205482	0.0791984
C	17.96	WW	28	28	56	1.556	1.891	1.7235	0.0832508	0.0584539
C	19.54	WW	36	32	68	2.557	2.475	2.516	0.121531	0.0668347
C	21.75	WW	32	33	65	2.905	2.801	2.853	0.137809	0.0705081
C	19.34	WW	33	35	68	2.262	2.314	2.288	0.110518	0.066253
C	23.39	WW	37	37	74	3.559	3.433	3.496	0.168868	0.0739394
C	26.76	WW	28	31	59	NA	NA	NA	NA	NA
C	20.88	WW	30	36	66	2.787	2.905	2.846	0.137471	0.065636
C	18.3	WW	29	36	65	2.643	2.514	2.5785	0.12455	0.0642773
C	22.48	WW	36	33	69	3.453	NA	3.453	0.166791	NA
C	17.58	WW	30	36	66	1.987	1.92	1.9535	0.0943606	0.0566133
C	17.77	WW	30	31	61	2.304	2.138	2.221	0.107282	0.0669606
C	18.53	WW	29	30	59	2.09	2.511	2.3005	0.111122	0.0690721
C	18.86	WW	31	22	53	NA	NA	NA	NA	NA
C	17.42	WW	NA	32	NA	NA	2.014	2.014	0.0972829	0.0636849
C	17.05	WW	NA	26	NA	NA	NA	NA	NA	NA
C	27.3	WW	29	34	63	5.069	4.536	4.8025	0.231977	0.0955021
C	30.8	WW	35	37	72	NA	NA	NA	NA	NA
D	30.58	WM	40	39	79	3.944	3.612	3.778	0.296432	0.0967644
D	33.38	WM	38	36	74	4.682	4.585	4.6335	0.363557	0.102919
D	33.94	WM	36	44	80	4.296	4.649	4.4725	0.350925	0.101346
D	34.94	WM	37	38	75	4.629	4.506	4.5675	0.358379	0.0982628
D	34.91	WM	32	36	68	4.745	4.348	4.5465	0.356731	0.103783
D	39.4	WM	40	37	77	6.554	5.954	6.254	0.490706	0.122929
D	32.67	WM	42	36	78	6.387	5.959	6.173	0.298177	0.098365
D	35.3	WM	39	40	79	3.9	4.584	4.242	0.332839	0.106316
D	33.44	WM	44	42	86	5.151	4.773	4.962	0.389332	0.0998199
D	35.78	WM	43	42	85	5.319	5.205	5.262	0.412871	0.10188
D	33.75	WM	36	38	74	4.501	4.19	4.3455	0.34096	0.106944
D	26.33	WM	38	42	80	2.579	2.728	2.6535	0.208201	0.0755495
D	33.37	WM	43	44	87	3.729	4.193	3.961	0.310791	0.0903118
D	34.28	WM	39	42	81	4.015	NA	4.015	0.315028	NA
D	29.45	WM	39	37	76	2.877	2.972	2.9245	0.229464	0.0858031
D	34.38	WM	42	41	83	4.578	4.594	4.586	0.35983	0.100049
D	35.41	WM	41	45	86	4.517	4.574	4.5455	0.356652	0.0956272
D	31.78	WM	37	35	72	3.489	4.13	3.8095	0.298904	0.0945859
D	27.65	WM	38	37	75	2.63	2.882	2.756	0.216243	0.0831367
D	32.03	WM	47	46	93	3.454	3.931	3.6925	0.289724	0.0892686
D	36.08	WM	39	43	82	4.658	4.795	4.7265	0.370854	0.102308
D	34.47	WM	40	39	79	4.413	3.883	4.148	0.325464	0.0946184
D	36.94	WM	36	46	82	NA	NA	NA	NA	0.107074
D	32.87	WM	40	39	79	3.819	3.672	3.7455	0.293882	0.0961738
D	40.58	WM	43	40	83	5.396	5.277	5.3365	0.418717	0.119699
D	37.96	WW	45	43	88	3.526	3.763	3.6445	0.451539	0.114768
D	34.82	WW	39	38	77	5.71	5.443	5.5765	0.437548	0.113162
D	31.89	WW	43	41	84	4.201	3.718	3.9595	0.310673	0.0868251
D	32.05	WW	38	42	80	3.646	3.631	3.6385	0.285487	0.09853
D	38.84	WW	40	42	82	5.947	5.465	5.706	0.447708	0.116566
D	30.08	WW	42	36	78	5.877	5.649	5.763	0.278372	0.0921931
D	33.49	WW	34	34	68	4.085	4.144	4.1145	0.322835	0.104775
D	29.57	WW	41	49	90	3.833	3.853	3.843	0.301532	0.0906112
D	32.65	WW	38	38	76	3.996	3.726	3.861	0.302945	0.0959512
D	31.95	WW	41	36	77	4.9	4.536	4.718	0.370187	0.10256
D	34.28	WW	40	40	80	5.098	4.909	5.0035	0.392588	0.106991
D	34.37	WW	41	42	83	5.428	5.345	5.3865	0.42264	0.108147
D	31.75	WW	44	43	87	5.154	4.705	4.9295	0.386782	0.102656
D	33.23	WW	46	44	90	4.36	4.662	4.511	0.353946	0.0923874
D	27.84	WW	43	43	86	2.59	2.915	2.7525	0.215969	0.0737053
D	33.5	WW	47	46	93	4.176	4.039	4.1075	0.322286	0.0917926
D	32.31	WW	39	37	76	3.74	3.684	3.712	0.291254	0.0899909
D	34.76	WW	44	47	91	4.499	5.098	4.7985	0.376504	0.0999478
D	37.98	WW	45	46	91	5.277	5.458	5.3675	0.421149	0.105607
D	32.02	WW	47	48	95	3.75	4.015	3.8825	0.304632	0.0877417
D	39.46	WW	55	47	102	6.22	5.329	5.7745	0.453083	0.109639
D	34.98	WW	55	48	103	5.334	5.15	5.242	0.411302	0.0960921
D	28.54	WW	42	41	83	3.277	3.017	3.147	0.246922	0.0817382
D	29.4	WW	36	36	72	2.969	3.176	3.0725	0.241077	0.0912236
D	33.88	WW	46	48	94	4.136	3.993	4.0645	0.318912	0.0919943
D	31.88	WW	41	43	84	3.837	3.62	3.7285	0.292548	0.0948836
D	37.53	WW	47	40	87	5.325	5.282	5.3035	0.416127	0.105568
D	34.4	WW	48	42	90	4.523	4.293	4.408	0.345864	0.0960676
D	31.94	WW	41	43	84	3.508	3.629	3.5685	0.279994	0.0881955
D	31.84	WW	42	44	86	3.932	4.016	3.974	0.311811	0.091903
D	35.71	WW	44	43	87	4.576	4.431	4.5035	0.353357	0.0955596
D	33.09	WW	42	41	83	3.846	3.789	3.8175	0.299532	0.0949361
E	39.09	WM	38	37	75	6.263	5.843	6.053	0.474935	0.106117
E	36.63	WM	30	35	65	4.508	4.732	4.62	0.362498	0.100172
E	37.96	WM	46	42	88	5.177	5.307	5.242	0.411302	0.101201
E	38.81	WM	40	50	90	3.394	3.318	3.356	0.415795	0.102298
E	35.5	WM	33	39	72	4.6	4.319	4.4595	0.349905	0.103041
E	29.83	WM	45	42	87	3.899	3.694	3.7965	0.297884	0.0843174
E	37.87	WM	40	42	82	5.436	5.86	5.648	0.443158	0.103423
E	35.66	WM	40	38	78	4.149	4.312	4.2305	0.331937	0.0947431
E	35.16	WM	45	42	87	4.662	4.126	4.394	0.344765	0.092837
E	31.5	WM	38	39	77	3.355	3.326	3.3405	0.262105	0.0895842
E	31.19	WM	47	43	90	4.67	3.951	4.3105	0.338214	0.0917214
E	39.52	WM	48	45	93	6.603	6.197	6.4	0.502162	0.111671
E	31.37	WM	36	32	68	3.795	3.442	3.6185	0.283917	0.0980115
E	34.33	WM	42	44	86	4.796	5.145	4.9705	0.389999	0.0972184
E	34.81	WM	30	35	65	4.046	3.529	3.7875	0.297178	0.0971027
E	35.32	WM	36	41	77	3.752	3.997	3.8745	0.304004	0.0955285
E	38.12	WM	42	43	85	5.196	4.978	5.087	0.39914	0.0961038
E	37.52	WW	44	50	94	3.307	3.419	3.363	0.416662	0.0976751
E	39.48	WW	45	41	86	5.894	5.612	5.753	0.451396	0.104875
E	33.39	WW	32	33	65	4.348	4.375	4.3615	0.342215	0.101222
E	36.89	WW	39	37	76	4.756	4.956	4.856	0.381015	0.0976698
E	37.7	WW	48	43	91	5.686	5.596	5.641	0.442608	0.098799
E	36.06	WW	44	45	89	4.999	5.054	5.0265	0.394393	0.0969865
E	38.76	WW	42	38	80	5.595	5.589	5.592	0.438764	0.104245
E	41.93	WW	46	43	89	7.219	6.593	6.906	0.541864	0.108025
E	38.16	WW	NA	51	NA	5.219	5.945	5.582	0.437979	0.0961424
E	35.28	WW	44	39	83	4.959	4.885	4.922	0.386194	0.104381
E	38.65	WW	42	42	84	3.649	3.579	3.614	0.44776	0.100338
E	35.65	WW	44	41	85	4.649	4.382	4.5155	0.354299	0.102702
E	34.2	WW	36	41	77	3.609	4.044	3.8265	0.300238	0.0986725
E	36.18	WW	47	46	93	5.038	5.26	5.149	0.404005	0.102629
E	37.15	WW	49	46	95	5.372	5.258	5.315	0.41703	0.0985813
E	36.72	WW	45	41	86	5.238	4.774	5.006	0.392785	0.0987299
E	35.34	WW	51	53	104	6.275	6.044	6.1595	0.483291	0.103076
E	36.32	WW	46	45	91	4.795	4.641	4.718	0.370187	0.09888

[truncated: 15 more sheets: Fig5-Bmp6transhet, Fig6-BMP6_WT_Mut_exp, Fig6-BiteCode, Fig6-Prashar, Fig6-bmp_mes_tc, Fig6-bmp_epi_tc, Fig6-EDA_TC, Fig6-NOTCH_TC, Fig6-TGF_TC, Fig6-ACT_TC, Fig6-WNT_TC, Fig6-SHH_TC, Fig6-FGF_TC, Fig6-BMP_TC, Fig6-HFSCSG]
